# Supplementary material for: Intra-Oral Aggressive Fibromatosis: A Systematic Review of Case Reports and Case Series
Source: J Clin Med. 2026 Feb 12;15(4):1445. doi: 10.3390/jcm15041445 (PMC12942575; doi:10.3390/jcm15041445)
Supplement: Supplementary file 1 [file jcm-15-01445-s001.zip]

Archive with 3 entries (3 files):
- Table S2. JBI quality assessment of case reports.pdf
- Table S3. PRISMA Checklist.pdf
- Table S1. Histopathological findings.pdf
